# Supplementary material for: Recent Advances in the Use of Molecular Methods for the Diagnosis of Bacterial Infections
Source: Pathogens. 2022 Jun 8;11(6):663. doi: 10.3390/pathogens11060663 (PMC9229729; doi:10.3390/pathogens11060663)
Supplement: Supplementary file 1 [file pathogens-11-00663-s001.zip]

Archive with 1 entries (1 files):
- pathogens-1725935-supplementary.pdf
